# Supplementary material for: Novel Bioinformatics Approach Identifies Transcriptional Profiles of Lineage-Specific Transposable Elements at Distinct Loci in the Human Dorsolateral Prefrontal Cortex
Source: Mol Biol Evol. 2018 Jul 20;35(10):2435–53. doi: 10.1093/molbev/msy143 (PMC6188555; doi:10.1093/molbev/msy143)
Supplement: Supplementary Data [file msy143_supp.zip]

Archive with 4 entries (4 files):
- Suppl Table 7.docx
- Suppl Table 8.docx
- Supplementary tables 1-6_final.xlsx
- SupplFigure1.png
