# Supplementary material for: Novel Bioinformatics Approach Identifies Transcriptional Profiles of Lineage-Specific Transposable Elements at Distinct Loci in the Human Dorsolateral Prefrontal Cortex
Source: Mol Biol Evol. 2018 Jul 20;35(10):2435–53. doi: 10.1093/molbev/msy143 (PMC6188555; doi:10.1093/molbev/msy143)
Supplement: Supplementary Data [file msy143_supp.zip › Supplementary tables 1-6_final.xlsx]

## Sheet: Supplementary Table 1
Supplementary Table 1. Primate-specific and human-specific SINE transcriptionally active in DLPFC of human brain
Classification category	TE expressed in DLPFC	Primate-specific TE expressed in DLPFC, n	Primate-specific TE expressed in DLPFC, %	Human-specific TE expressed in DLPFC, n	Human-specific TE expressed in DLPFC, %
AmnSINE1/2	52	2	3.8	0	0
tRNA	211	27	12.8	0	0
FLAM/FRAM	6	6	100	0	0
MIR	16259	5601	34.4	13	0.1
AluJb	19366	17518	90.5	37	0.2
AluJo	9502	8627	90.8	23	0.2
AluJr	11479	10390	90.5	28	0.2
AluJr4	2991	2741	91.6	11	0.4
AluSc	8355	7571	90.6	34	0.4
AluSg	7691	6943	90.3	37	0.5
AluSp	7433	6736	90.6	29	0.4
AluSq	12746	11509	90.3	34	0.3
AluY	15892	14571	91.7	399	2.5
AluSz	22786	20514	90	68	0.3
AluSx	38785	34909	90	91	0.2
Total	173554	147665	85.1	804	0.5
	Legend: TE loci that have less than 10% of bases remapped during the conversion from the human genome (hg38) to the mouse genome (mm10) were defined as primate-specific loci; TE loci that have less than 10% of bases remapped during the conversion to both Chimpanzee (PanTro5) and Bonobo genomes were defined as human-specific loci; Numbers in RED show the number and percentages of Alus that are rep…
	The various Alu subfmailies are "primate-specific" by definition (and thus their primate-specificity shoud have been = 100%). However, and as evidenced by the number in red and italics, at least an average of about 10% of elements within each subfamily seem to have sequence similiarities with orthologous regions of the mouse genome. Rather than being a "true" finding, this result points to a know…

## Sheet: Supplementary Table 2
Supplementary Table 2. Primate-specific and human-specific LINE loci transcriptionally active in DLPFC of human brain
Classification category	TE RNAs expressed in DLPFC	Primate-specific TE expressed in DLPFC, n	Primate-specific TE expressed in DLPFC, %	Human-specific TE expressed in DLPFC, n	Human-specific TE expressed in DLPFC, %
L1HS	1289	1278	99.1	354	27.5
HAL1	7432	5194	69.9	38	0.5
L1M	172980	137576	79.5	650	0.4
L1PA2	4583	4564	99.6	688	15
L1P (without L1PA2)	79225	78629	99.2	451	0.6
L2	11690	6600	56.5	24	0.2
L2a	30755	16471	53.6	43	0.1
L2b	11704	5295	45.2	15	0.1
L2c	19346	8183	42.3	29	0.1
L3 (CR1)	6254	2413	38.6	8	0.1
L4; L5; MamRTE1 (RTE)	2725	1063	39	3	0.1
Mam_R4 (Dong-R4)	63	13	20.6	0	0
Penelope1	15	0	0	0	0
Total	348061	267279	76.8	2303	0.7

## Sheet: Supplementary Table 3
Supplementary Table 3. Primate-specific and human-specific LTR/HERV transcriptionally active in DLPFC of human brain
Classification category	TE RNAs expressed in DLPFC	Primate-specific TE expressed in DLPFC, n	Primate-specific TE expressed in DLPFC, %	Human-specific TE expressed in DLPFC, n	Human-specific TE expressed in DLPFC, %
LTR5	962	962	100	66	6.9
HERVF	91	91	100	4	4.4
HERVK	1636	1636	100	49	3
LTR7	930	923	99.2	14	1.5
HERV9	506	506	100	10	2
HERVH	2543	2543	100	30	1.2
PABL	420	417	99.3	5	1.2
HERVS	268	268	100	3	1.1
HERVs (various; except those scored individually)	1284	1234	96.1	13	1
HUERS	670	670	100	7	1
HERVH48	98	98	100	1	1
HERVE	367	367	100	3	0.8
Harlequin	397	397	100	3	0.8
HERVL	1947	1879	96.5	14	0.7
HERVI	757	753	99.5	5	0.7
LOR1	656	647	98.6	3	0.5
THE1	14057	13811	98.2	62	0.4
MLT2	5068	3941	77.8	21	0.4
ERVL	2391	1971	82.4	9	0.4
LTRs (except LTR5 & LTR7)	26145	20222	77.3	98	0.4
MST	11866	11566	97.5	43	0.4
MER	25149	22287	88.6	91	0.4
ERV3	1288	995	77.3	4	0.3
PRIM	364	363	99.7	1	0.3
MLT1	37024	21601	58.3	91	0.2
ERV24	178	170	95.5	0	0
HERVP	121	121	100	0	0
MamGyp	857	350	40.8	0	0
MamRep	242	131	54.1	0	0
Total	138282	110920	80.2	650	0.5

## Sheet: Supplementary Table 4
Supplementary Table 4. Primate-specific and human-specific other TE transcriptionally active in DLPFC of human brain
Classification category	TE RNAs expressed in DLPFC	Primate-specific TE expressed in DLPFC, n	Primate-specific TE expressed in DLPFC, %	Human-specific TE expressed in DLPFC, n	Human-specific TE expressed in DLPFC, %
SVA	3628	3624	99.9	841	23.2
srpRNA (7SLRNA)	354	321	90.7	1	0.3
MamRep	383	140	36.6	2	0.5
UCON	186	34	18.3	0	0
MER130/131	12	0	0	0	0
snRNA (U3)	4	4	100	0	0
Total	4567	4123	345.5	844	24

## Sheet: Supplementary Table 5
Supplementary Table 5. Signature of up- and down-regulation of individual TE in cases and controls
GGDNA transcript				Reference TE						Overlapping Gene								Differential Expression
Chromosome	Start	End	Transcript ID	Chromosome	Start (base-pair)	End (base-pair)	Element	Class	Family	Chromosome	Start (base-pair)	End (base-pair)	Gene Name	Source	Status	Biotype	Ensembl ID	logFC	PValue	N of cases with TE expression	N of controls with TE expression	Proportion of Cases with TE expression	Signature
1	2145633	2145928	GG387081|c0_g1_i1	1	2145632	2145927	AluJb	SINE	Alu	1	2050470	2185395	PRKCZ	ensembl_havana	KNOWN	protein_coding	ENSG00000067606	2.44131	0.0468482	8	1	0.888889	up-regulation in cases
1	6342123	6342395	GG468782|c0_g1_i1	1	6342025	6342394	MLT1A0	LTR	ERVL-MaLR	1	6264269	6394391	ACOT7	ensembl_havana	KNOWN	protein_coding	ENSG00000097021	2.93479	0.0107442	7	1	0.875	up-regulation in cases
X	63393567	63394169	GG13389|c0_g1_i1	X	63392396	63394169	SVA	Other	Other	X	63343227	63561071	LINC01278	havana	KNOWN	processed_transcript	ENSG00000235437	3.31678	0.0158458	7	2	0.777778	up-regulation in cases
1	18315545	18315873	GG510739|c0_g1_i1	1	18315544	18315872	GGATn	Simple_repeat	Simple_repeat	1	18107746	18378483	IGSF21	ensembl_havana	KNOWN	protein_coding	ENSG00000117154	3.08961	0.0159399	7	2	0.777778	up-regulation in cases
1	33704006	33704604	GG542971|c0_g1_i1	1	33704005	33704603	L1ME4a	LINE	L1	1	33513999	34165842	CSMD2	ensembl_havana	KNOWN	protein_coding	ENSG00000121904	2.51456	0.0434744	7	2	0.777778	up-regulation in cases
X	53579620	53579967	GG249459|c0_g1_i1	X	53577490	53579966	SVA	Other	Other	X	53532096	53686729	HUWE1	ensembl_havana	KNOWN	protein_coding	ENSG00000086758	4.68195	0.00125029	6	0	0.666667	up-regulation in cases
1	21458943	21459258	GG447508|c0_g1_i1	1	21458942	21459424	L1ME3	LINE	L1	1	21440128	21485005	NBPF3	ensembl_havana	KNOWN	protein_coding	ENSG00000142794	4.18462	0.00322112	6	0	0.666667	up-regulation in cases
1	10607106	10607356	GG101678|c1_g1_i1	1	10606869	10607985	L1ME2	LINE	L1	1	10472288	10630758	PEX14	ensembl_havana	KNOWN	protein_coding	ENSG00000142655	3.95043	0.00338711	6	0	0.666667	up-regulation in cases
1	11028985	11029300	GG255165|c0_g1_i1	1	11028984	11029299	AluY	SINE	Alu	1	11026523	11047233	MASP2	ensembl_havana	KNOWN	protein_coding	ENSG00000009724	3.92908	0.00470717	6	0	0.666667	up-regulation in cases
1	11028985	11029300	GG255165|c0_g1_i1	1	11028984	11029299	AluY	SINE	Alu	1	11012662	11030528	RP4-635E18.9	havana	KNOWN	protein_coding	ENSG00000277726	3.92908	0.00470717	6	0	0.666667	up-regulation in cases
1	8581030	8581371	GG541823|c0_g1_i1	1	8581029	8581707	L1ME2z	LINE	L1	1	8352397	8817643	RERE	ensembl_havana	KNOWN	protein_coding	ENSG00000142599	3.62834	0.00853567	6	0	0.666667	up-regulation in cases
1	14332874	14333274	GG1878|c0_g1_i1	1	14332873	14333385	L1PA10	LINE	L1	1	13892792	15118043	KAZN	ensembl_havana	KNOWN	protein_coding	ENSG00000189337	3.3317	0.0112342	6	1	0.666667	up-regulation in cases
1	42424570	42424883	GG34267|c0_g1_i1	1	42424569	42424882	AluSx1	SINE	Alu	.	.	.	.	.	.	.	.	3.2017	0.0153804	6	1	0.666667	up-regulation in cases
1	20831609	20832018	GG556677|c0_g1_i1	1	20831608	20833653	L1PA2	LINE	L1	1	20806292	21176888	EIF4G3	ensembl_havana	KNOWN	protein_coding	ENSG00000075151	2.99588	0.0200284	6	1	0.666667	up-regulation in cases
1	219546200	219546885	GG498753|c0_g1_i1	1	219545013	219546884	SVA	Other	Other	.	.	.	.	.	.	.	.	3.11071	0.0235011	6	1	0.666667	up-regulation in cases
1	21340847	21341301	GG18927|c0_g2_i1	1	21340846	21341340	L2b	LINE	L2	1	21217247	21345504	ECE1	ensembl_havana	KNOWN	protein_coding	ENSG00000117298	3.30278	0.0336948	6	1	0.666667	up-regulation in cases
17	81618738	81619198	GG296093|c2_g1_i1	17	81617662	81619218	SVA	Other	Other	17	81556887	81648465	NPLOC4	ensembl_havana	KNOWN	protein_coding	ENSG00000182446	2.77079	0.0365707	6	1	0.666667	up-regulation in cases
12	49436252	49436610	GG116441|c0_g1_i1	12	49435666	49436609	SVA	Other	Other	12	49366584	49527424	SPATS2	ensembl_havana	KNOWN	protein_coding	ENSG00000123352	2.68653	0.0475325	6	1	0.666667	up-regulation in cases
10	67105939	67106486	GG312487|c0_g1_i1	10	67105938	67106485	L4	LINE	RTE	10	65912518	67696169	CTNNA3	ensembl_havana	KNOWN	protein_coding	ENSG00000183230	6.7215	0.00135283	5	0	0.555556	up-regulation in cases
2	119906303	119907329	GG435171|c0_g1_i1	2	119906302	119907328	L1M2	LINE	L1	2	119759631	119983818	PTPN4	ensembl_havana	KNOWN	protein_coding	ENSG00000088179	5.99963	0.00161079	5	0	0.555556	up-regulation in cases
11	17371435	17372284	GG79622|c0_g1_i1	11	17370374	17376380	HUERS-P1-int	LTR	ERV1	11	17351726	17377341	NCR3LG1	ensembl_havana	KNOWN	protein_coding	ENSG00000188211	6.05347	0.00193071	5	0	0.555556	up-regulation in cases
X	129284361	129285112	GG478997|c0_g1_i1	X	129283372	129285111	L1PBa1	LINE	L1	.	.	.	.	.	.	.	.	5.47167	0.00247687	5	0	0.555556	up-regulation in cases
17	19578620	19579035	GG447619|c0_g1_i1	17	19578619	19579057	MER65C	LTR	ERV1	17	19560111	19597922	RP11-1113L8.1	havana	KNOWN	antisense	ENSG00000262769	5.75638	0.0031693	5	0	0.555556	up-regulation in cases
17	19578620	19579035	GG447619|c0_g1_i1	17	19578619	19579057	MER65C	LTR	ERV1	17	19495385	19579034	SLC47A1	ensembl_havana	KNOWN	protein_coding	ENSG00000142494	5.75638	0.0031693	5	0	0.555556	up-regulation in cases
8	106571548	106572037	GG190776|c0_g1_i1	8	106571547	106572036	MLT1A	LTR	ERVL-MaLR	8	106520474	106657548	RP11-649G15.2	havana	KNOWN	antisense	ENSG00000253582	5.45968	0.00329861	5	0	0.555556	up-regulation in cases
8	106571548	106572037	GG190776|c0_g1_i1	8	106571547	106572036	MLT1A	LTR	ERVL-MaLR	8	106359476	106752694	OXR1	ensembl_havana	KNOWN	protein_coding	ENSG00000164830	5.45968	0.00329861	5	0	0.555556	up-regulation in cases
19	20150411	20150641	GG499545|c0_g1_i1	19	20148768	20150702	SVA	Other	Other	19	20125377	20321305	CTC-260E6.6	havana	KNOWN	antisense	ENSG00000267383	5.22589	0.00337088	5	0	0.555556	up-regulation in cases
19	20150411	20150641	GG499545|c0_g1_i1	19	20148768	20150702	SVA	Other	Other	19	20131894	20151908	CTC-260E6.9	havana	KNOWN	transcribed_unprocessed_pseudogene	ENSG00000267220	5.22589	0.00337088	5	0	0.555556	up-regulation in cases
3	3831053	3831534	GG175647|c0_g1_i1	3	3828560	3831533	HERVL	LTR	ERVL	3	3700814	4467281	SUMF1	ensembl_havana	KNOWN	protein_coding	ENSG00000144455	5.2948	0.00348201	5	0	0.555556	up-regulation in cases
3	3831053	3831534	GG175647|c0_g1_i1	3	3828560	3831533	HERVL	LTR	ERVL	3	3799437	3847703	LRRN1	ensembl_havana	KNOWN	protein_coding	ENSG00000175928	5.2948	0.00348201	5	0	0.555556	up-regulation in cases
10	68052195	68053096	GG447860|c0_g1_i1	10	68052194	68053095	Looper	DNA	PiggyBac	10	67921899	68075348	HERC4	ensembl_havana	KNOWN	protein_coding	ENSG00000148634	5.01179	0.0035567	5	0	0.555556	up-regulation in cases
3	107250413	107250830	GG529738|c0_g1_i1	3	107250412	107250829	LTR16A	LTR	ERVL	3	107240692	107326964	DUBR	havana	KNOWN	lincRNA	ENSG00000243701	5.04595	0.00363174	5	0	0.555556	up-regulation in cases
11	356452	357000	GG545373|c1_g1_i3	11	356451	358039	CAn	Simple_repeat	Simple_repeat	.	.	.	.	.	.	.	.	5.2112	0.00383434	5	0	0.555556	up-regulation in cases
1	49448162	49448716	GG504857|c0_g1_i1	1	49448161	49448715	MLT1K	LTR	ERVL-MaLR	1	48532855	50023913	AGBL4	ensembl_havana	KNOWN	protein_coding	ENSG00000186094	5.01951	0.0038435	5	0	0.555556	up-regulation in cases
1	49448162	49448716	GG504857|c0_g1_i1	1	49448161	49448715	MLT1K	LTR	ERVL-MaLR	1	49374201	49472085	AGBL4-IT1	havana	KNOWN	sense_intronic	ENSG00000225623	5.01951	0.0038435	5	0	0.555556	up-regulation in cases
1	39325378	39326127	GG174757|c0_g1_i1	1	39325207	39326126	L2	LINE	L2	1	39081316	39487177	MACF1	ensembl_havana	KNOWN	protein_coding	ENSG00000127603	4.7405	0.00402829	5	0	0.555556	up-regulation in cases
1	66898774	66900059	GG535392|c0_g2_i1	1	66898773	66900058	L1MB7	LINE	L1	1	66812885	66924887	WDR78	ensembl_havana	KNOWN	protein_coding	ENSG00000152763	4.8211	0.00407581	5	0	0.555556	up-regulation in cases
4	152521069	152521384	GG508513|c0_g1_i1	4	152521068	152521408	L2c	LINE	L2	4	152321259	152536101	FBXW7	ensembl_havana	KNOWN	protein_coding	ENSG00000109670	5.2154	0.00429149	5	0	0.555556	up-regulation in cases
1	30971983	30972270	GG250876|c0_g1_i1	1	30971975	30972269	AluSx	SINE	Alu	1	30931506	31065991	PUM1	ensembl_havana	KNOWN	protein_coding	ENSG00000134644	4.63688	0.00438254	5	0	0.555556	up-regulation in cases
7	38781366	38781919	GG439217|c0_g1_i1	7	38781365	38781918	HAL1M8	LINE	L1	7	38722963	38932394	VPS41	ensembl_havana	KNOWN	protein_coding	ENSG00000006715	4.85523	0.00451564	5	0	0.555556	up-regulation in cases
15	61857146	61857546	GG329318|c0_g1_i1	15	61857145	61857545	L2c	LINE	L2	15	61852389	62060473	VPS13C	ensembl_havana	KNOWN	protein_coding	ENSG00000129003	4.77894	0.00461358	5	0	0.555556	up-regulation in cases
2	76874114	76874437	GG442263|c0_g1_i1	2	76874112	76874446	L2c	LINE	L2	2	76747719	77593319	LRRTM4	ensembl_havana	KNOWN	protein_coding	ENSG00000176204	4.69952	0.00484238	5	0	0.555556	up-regulation in cases
13	108489291	108490628	GG509040|c0_g1_i1	13	108489041	108490627	L1MA2	LINE	L1	.	.	.	.	.	.	.	.	4.66765	0.00534788	5	0	0.555556	up-regulation in cases
11	131840458	131841038	GG55696|c0_g1_i1	11	131839262	131841037	L2a	LINE	L2	11	131370478	132336822	NTM	ensembl_havana	KNOWN	protein_coding	ENSG00000182667	4.44517	0.00597414	5	0	0.555556	up-regulation in cases
16	23883012	23883399	GG104874|c0_g1_i1	16	23883011	23883398	L2a	LINE	L2	16	23836001	24220611	PRKCB	ensembl_havana	KNOWN	protein_coding	ENSG00000166501	4.58152	0.00622769	5	0	0.555556	up-regulation in cases
13	21436311	21436978	GG73133|c1_g1_i1	13	21436310	21437695	Tigger1	DNA	TcMar-Tigger	13	21372573	21459370	ZDHHC20	ensembl_havana	KNOWN	protein_coding	ENSG00000180776	4.63259	0.00627155	5	0	0.555556	up-regulation in cases
3	97273456	97275164	GG123721|c0_g1_i2	3	97273455	97275174	HERVH	LTR	ERV1	3	96814581	97752460	EPHA6	ensembl_havana	KNOWN	protein_coding	ENSG00000080224	4.54683	0.00637882	5	0	0.555556	up-regulation in cases
16	6757027	6757313	GG317738|c0_g1_i2	16	6757026	6757939	L1MA4A	LINE	L1	16	5239802	6776014	RP11-420N3.3	havana	KNOWN	processed_transcript	ENSG00000279877	4.8226	0.00654553	5	0	0.555556	up-regulation in cases
16	6757027	6757313	GG317738|c0_g1_i2	16	6757026	6757939	L1MA4A	LINE	L1	16	6019094	7713338	RBFOX1	ensembl_havana	KNOWN	protein_coding	ENSG00000078328	4.8226	0.00654553	5	0	0.555556	up-regulation in cases
7	43220001	43220688	GG204062|c0_g1_i1	7	43219989	43220687	MER77B	LTR	ERVL	7	43112599	43566001	HECW1	ensembl_havana	KNOWN	protein_coding	ENSG00000002746	4.73965	0.00656948	5	0	0.555556	up-regulation in cases
X	14686019	14687068	GG427984|c0_g2_i1	X	14683911	14688939	L1PA5	LINE	L1	X	14529298	14731812	GLRA2	ensembl_havana	KNOWN	protein_coding	ENSG00000101958	4.50658	0.00670039	5	0	0.555556	up-regulation in cases
1	3842793	3843088	GG363828|c0_g1_i1	1	3842788	3843087	AluSz	SINE	Alu	1	3812081	3857214	CEP104	ensembl_havana	KNOWN	protein_coding	ENSG00000116198	4.37261	0.00680025	5	0	0.555556	up-regulation in cases
7	75708484	75708892	GG549527|c1_g1_i1	7	75708148	75709105	L1M3	LINE	L1	7	75533300	75738962	HIP1	ensembl_havana	KNOWN	protein_coding	ENSG00000127946	4.50261	0.00691164	5	0	0.555556	up-regulation in cases
4	41637179	41637490	GG272660|c0_g1_i1	4	41637178	41637489	AluSz6	SINE	Alu	4	41359607	41700044	LIMCH1	ensembl_havana	KNOWN	protein_coding	ENSG00000064042	4.39854	0.00692846	5	0	0.555556	up-regulation in cases
9	101401536	101401820	GG341792|c0_g1_i1	9	101401535	101401819	L2	LINE	L2	9	101398873	101410660	ZNF189	ensembl_havana	KNOWN	protein_coding	ENSG00000136870	4.54957	0.00692869	5	0	0.555556	up-regulation in cases
7	99773057	99774149	GG502835|c3_g1_i1	7	99773056	99776874	L1PA7	LINE	L1	7	99756960	99784265	CYP3A4	ensembl_havana	KNOWN	protein_coding	ENSG00000160868	4.88308	0.00704599	5	0	0.555556	up-regulation in cases
9	130758734	130759677	GG92012|c0_g2_i1	9	130758733	130759676	HSMAR1	DNA	TcMar-Mariner	9	130713946	130887675	ABL1	ensembl_havana	KNOWN	protein_coding	ENSG00000097007	4.37948	0.0077668	5	0	0.555556	up-regulation in cases
16	71753244	71753784	GG80707|c0_g2_i1	16	71753243	71753783	L2a	LINE	L2	16	71729000	71809201	AP1G1	ensembl_havana	KNOWN	protein_coding	ENSG00000166747	4.56298	0.00776787	5	0	0.555556	up-regulation in cases
17	67933289	67933593	GG503423|c0_g2_i1	17	67933288	67933592	AluJr	SINE	Alu	17	67825524	67984378	BPTF	ensembl_havana	KNOWN	protein_coding	ENSG00000171634	4.35781	0.00784963	5	0	0.555556	up-regulation in cases
9	37795263	37795538	GG160213|c0_g1_i1	9	37795262	37795537	L2c	LINE	L2	9	37588413	38068687	RP11-613M10.9	havana	KNOWN	protein_coding	ENSG00000255872	4.40387	0.00786318	5	0	0.555556	up-regulation in cases
9	37795263	37795538	GG160213|c0_g1_i1	9	37795262	37795537	L2c	LINE	L2	9	37766978	37801437	EXOSC3	ensembl_havana	KNOWN	protein_coding	ENSG00000107371	4.40387	0.00786318	5	0	0.555556	up-regulation in cases
1	53236235	53236788	GG91309|c0_g1_i1	1	53236234	53236787	L2c	LINE	L2	1	53226892	53238610	MAGOH	ensembl_havana	KNOWN	protein_coding	ENSG00000162385	4.49508	0.00789192	5	0	0.555556	up-regulation in cases
6	111304634	111304929	GG98690|c0_g1_i1	6	111304608	111304928	L1PA17	LINE	L1	6	111299028	111483715	REV3L	ensembl_havana	KNOWN	protein_coding	ENSG00000009413	4.37961	0.00799907	5	0	0.555556	up-regulation in cases
13	42058620	42059009	GG428894|c0_g1_i1	13	42058619	42059011	MLT1J2	LTR	ERVL-MaLR	13	42040036	42256578	DGKH	ensembl_havana	KNOWN	protein_coding	ENSG00000102780	4.40761	0.00827391	5	0	0.555556	up-regulation in cases
3	159566327	159566797	GG153560|c0_g1_i1	3	159566326	159566796	L2a	LINE	L2	3	158962235	159897366	IQCJ-SCHIP1	havana	KNOWN	protein_coding	ENSG00000283154	4.13311	0.00841737	5	0	0.555556	up-regulation in cases
4	13410900	13411343	GG276490|c0_g1_i1	4	13410899	13411342	HAL1ME	LINE	L1	4	13361354	13484365	RAB28	ensembl_havana	KNOWN	protein_coding	ENSG00000157869	4.29368	0.00848062	5	0	0.555556	up-regulation in cases
5	60325613	60326365	GG535538|c0_g1_i1	5	60325612	60326371	L1MD1	LINE	L1	5	58969038	60522120	PDE4D	ensembl_havana	KNOWN	protein_coding	ENSG00000113448	4.2225	0.0085616	5	0	0.555556	up-regulation in cases
22	50588420	50588984	GG237110|c0_g1_i1	22	50588419	50588990	L1M3	LINE	L1	22	50578949	50601455	CHKB	ensembl_havana	KNOWN	protein_coding	ENSG00000100288	4.34158	0.00856832	5	0	0.555556	up-regulation in cases
1	27481418	27481753	GG14158|c0_g1_i1	1	27481417	27481752	AluSx1	SINE	Alu	1	27404226	27490158	WASF2	ensembl_havana	KNOWN	protein_coding	ENSG00000158195	4.23683	0.0097158	5	0	0.555556	up-regulation in cases
4	147744524	147745296	GG106172|c0_g1_i1	4	147744379	147745295	L2b	LINE	L2	4	147732063	148072780	ARHGAP10	ensembl_havana	KNOWN	protein_coding	ENSG00000071205	4.0654	0.00997082	5	0	0.555556	up-regulation in cases
12	127925282	127925635	GG229312|c0_g1_i1	12	127925281	127925634	THE1D	LTR	ERVL-MaLR	12	127915372	127951552	LINC00507	havana	KNOWN	lincRNA	ENSG00000256193	3.93998	0.010155	5	0	0.555556	up-regulation in cases
4	9065493	9065900	GG288826|c0_g1_i1	4	9065469	9066168	L2b	LINE	L2	.	.	.	.	.	.	.	.	4.05649	0.0103721	5	0	0.555556	up-regulation in cases
12	44844274	44844700	GG254075|c0_g1_i1	12	44844273	44844699	L1ME2	LINE	L1	12	44508275	44921848	NELL2	ensembl_havana	KNOWN	protein_coding	ENSG00000184613	3.96365	0.0103811	5	0	0.555556	up-regulation in cases
6	146099387	146099878	GG176871|c1_g1_i1	6	146099386	146100253	L1ME3B	LINE	L1	6	146027646	146437598	GRM1	ensembl_havana	KNOWN	protein_coding	ENSG00000152822	3.76036	0.0104939	5	0	0.555556	up-regulation in cases
2	2928223	2928496	GG251239|c0_g1_i1	2	2927205	2929063	L1MCb	LINE	L1	2	2895048	3126026	LINC01250	havana	KNOWN	lincRNA	ENSG00000234423	4.22358	0.0105138	5	0	0.555556	up-regulation in cases
14	35642020	35643354	GG166815|c0_g1_i1	14	35639962	35643353	L1PA5	LINE	L1	14	35538352	35809304	RALGAPA1	ensembl_havana	KNOWN	protein_coding	ENSG00000174373	4.23761	0.0105533	5	0	0.555556	up-regulation in cases
20	36771885	36772180	GG313743|c0_g1_i1	20	36771884	36772179	AluSz	SINE	Alu	20	36751791	36773818	DSN1	ensembl_havana	KNOWN	protein_coding	ENSG00000149636	3.84789	0.0110631	5	0	0.555556	up-regulation in cases
13	92482853	92483204	GG286101|c0_g1_i1	13	92482852	92483203	THE1B	LTR	ERVL-MaLR	13	91398607	92873682	GPC5	ensembl_havana	KNOWN	protein_coding	ENSG00000179399	3.86934	0.0112901	5	0	0.555556	up-regulation in cases
1	30978818	30979131	GG150256|c0_g1_i1	1	30978817	30979133	AluJr4	SINE	Alu	1	30931506	31065991	PUM1	ensembl_havana	KNOWN	protein_coding	ENSG00000134644	3.86328	0.0123676	5	0	0.555556	up-regulation in cases
12	75170788	75171421	GG407346|c0_g1_i1	12	75170787	75171420	MLT1E1	LTR	ERVL-MaLR	12	75040077	75209868	KCNC2	ensembl_havana	KNOWN	protein_coding	ENSG00000166006	3.78169	0.0123693	5	0	0.555556	up-regulation in cases
5	32041445	32041848	GG256530|c0_g1_i1	5	32040270	32041847	SVA	Other	Other	5	31639410	32110931	PDZD2	ensembl_havana	KNOWN	protein_coding	ENSG00000133401	3.97403	0.0124297	5	0	0.555556	up-regulation in cases
1	11275900	11276330	GG303169|c0_g1_i1	1	11275748	11276330	L2a	LINE	L2	1	11273206	11296049	UBIAD1	ensembl_havana	KNOWN	protein_coding	ENSG00000120942	3.80939	0.0126408	5	0	0.555556	up-regulation in cases
1	2386422	2386650	GG529910|c0_g2_i1	1	2386421	2386728	AluSx	SINE	Alu	1	2321253	2391707	MORN1	ensembl_havana	KNOWN	protein_coding	ENSG00000116151	4.17279	0.013255	5	0	0.555556	up-regulation in cases
12	2755217	2755680	GG498733|c0_g1_i1	12	2755216	2755679	L1ME1	LINE	L1	12	2695765	2812902	RP11-885B4.1	havana	KNOWN	processed_transcript	ENSG00000256150	4.05076	0.0136908	5	0	0.555556	up-regulation in cases
1	32624217	32624459	GG277043|c0_g1_i1	1	32624216	32624458	L2a	LINE	L2	1	32600172	32650903	ZBTB8OS	ensembl_havana	KNOWN	protein_coding	ENSG00000176261	4.0221	0.0138788	5	0	0.555556	up-regulation in cases
8	42403608	42403898	GG512081|c0_g2_i1	8	42403607	42403897	AluSx1	SINE	Alu	8	42391624	42405897	VDAC3	ensembl_havana	KNOWN	protein_coding	ENSG00000078668	3.55826	0.014052	5	0	0.555556	up-regulation in cases
5	43589041	43589972	GG284420|c0_g1_i1	5	43588824	43589972	MER66	LTR	ERV1	5	43571594	43603230	NNT-AS1	havana	KNOWN	antisense	ENSG00000248092	4.17178	0.0143992	5	0	0.555556	up-regulation in cases
4	181040836	181041210	GG184053|c0_g1_i1	4	181040051	181042070	L1PA3	LINE	L1	.	.	.	.	.	.	.	.	3.82699	0.0144259	5	0	0.555556	up-regulation in cases
1	1819524	1819842	GG374564|c0_g1_i1	1	1819523	1819841	AluJb	SINE	Alu	1	1785285	1891117	GNB1	ensembl_havana	KNOWN	protein_coding	ENSG00000078369	3.45544	0.0147128	5	0	0.555556	up-regulation in cases
1	42324502	42324842	GG551035|c0_g2_i1	1	42324501	42325064	Tigger3c	DNA	TcMar-Tigger	1	42176539	42335877	FOXJ3	ensembl_havana	KNOWN	protein_coding	ENSG00000198815	4.14665	0.0166293	5	0	0.555556	up-regulation in cases
1	26846901	26847173	GG300522|c0_g1_i1	1	26846900	26847194	AluSc8	SINE	Alu	1	26826710	26857602	ZDHHC18	ensembl_havana	KNOWN	protein_coding	ENSG00000204160	3.49305	0.0166726	5	0	0.555556	up-regulation in cases
1	13753208	13753433	GG360517|c0_g1_i1	1	13753207	13753432	Tigger15a	DNA	TcMar-Tigger	1	13700198	13825079	PRDM2	ensembl_havana	KNOWN	protein_coding	ENSG00000116731	3.34525	0.0167438	5	0	0.555556	up-regulation in cases
1	19666592	19667000	GG500534|c1_g1_i1	1	19666591	19667374	L2a	LINE	L2	1	19665287	19679562	HTR6	ensembl_havana	KNOWN	protein_coding	ENSG00000158748	3.62071	0.0168148	5	0	0.555556	up-regulation in cases
1	8508070	8508473	GG75492|c0_g1_i1	1	8508069	8508472	L1MB3	LINE	L1	1	8352397	8817643	RERE	ensembl_havana	KNOWN	protein_coding	ENSG00000142599	3.31631	0.0184438	5	0	0.555556	up-regulation in cases
2	32574180	32574418	GG236978|c0_g2_i1	2	32574155	32574417	AluJb	SINE	Alu	2	32357028	32618899	BIRC6	ensembl_havana	KNOWN	protein_coding	ENSG00000115760	3.55837	0.0193513	5	0	0.555556	up-regulation in cases
2	32574180	32574418	GG236978|c0_g2_i1	2	32574155	32574417	AluJb	SINE	Alu	2	32557520	32574818	BIRC6-AS2	havana	KNOWN	antisense	ENSG00000279897	3.55837	0.0193513	5	0	0.555556	up-regulation in cases
1	28417220	28417738	GG28089|c0_g1_i1	1	28417219	28417737	MER44B	DNA	TcMar-Tigger	1	28369582	28500369	PHACTR4	ensembl_havana	KNOWN	protein_coding	ENSG00000204138	3.77788	0.0206527	5	0	0.555556	up-regulation in cases
1	11644194	11644486	GG7719|c0_g1_i1	1	11644186	11644485	AluSz	SINE	Alu	.	.	.	.	.	.	.	.	3.35527	0.0213228	5	0	0.555556	up-regulation in cases
1	7157879	7158177	GG332874|c0_g1_i1	1	7157878	7158176	AluY	SINE	Alu	1	6785324	7769706	CAMTA1	ensembl_havana	KNOWN	protein_coding	ENSG00000171735	3.17819	0.0223414	5	0	0.555556	up-regulation in cases
10	100255514	100255764	GG17592|c0_g1_i1	10	100255500	100255780	AluSx3	SINE	Alu	10	100232298	100267680	CWF19L1	ensembl_havana	KNOWN	protein_coding	ENSG00000095485	3.39812	0.0244546	5	0	0.555556	up-regulation in cases
1	14330986	14331313	GG401351|c0_g1_i1	1	14330985	14331333	MLT1J	LTR	ERVL-MaLR	1	13892792	15118043	KAZN	ensembl_havana	KNOWN	protein_coding	ENSG00000189337	3.17531	0.0289488	5	0	0.555556	up-regulation in cases
1	6222140	6222444	GG8136|c0_g1_i1	1	6222139	6222443	AluSz	SINE	Alu	1	6221193	6235972	ICMT	ensembl_havana	KNOWN	protein_coding	ENSG00000116237	3.03154	0.0302281	5	0	0.555556	up-regulation in cases
1	9874289	9874552	GG548137|c0_g1_i1	1	9874288	9874551	AluJr	SINE	Alu	1	9848276	9910336	CTNNBIP1	ensembl_havana	KNOWN	protein_coding	ENSG00000178585	2.98719	0.0335407	5	0	0.555556	up-regulation in cases
1	125166670	125167323	GG553007|c3_g1_i5	chr1	125164018	125167986	GATTCn	Simple_repeat	Simple_repeat	.	.	.	.	.	.	.	.	-9.57978	0.000593832	0	5	0.5	down-regulation in cases
7	94977763	94978061	GG223087|c0_g1_i1	chr7	94977753	94978060	AluSx4	SINE	Alu	7	94907202	95296415	PPP1R9A	ensembl_havana	KNOWN	protein_coding	ENSG00000158528	-7.16918	0.00102808	0	5	0.5	down-regulation in cases
6	68629007	68629566	GG132665|c0_g1_i1	chr6	68629006	68629565	L1PA3	LINE	L1	.	.	.	.	.	.	.	.	-5.76317	0.00524521	0	5	0.5	down-regulation in cases
2	3271128	3272743	GG526346|c0_g1_i1	chr2	3270488	3272893	Tigger1	DNA	TcMar-Tigger	2	3188925	3377882	TSSC1	ensembl_havana	KNOWN	protein_coding	ENSG00000032389	-5.73643	0.0047019	0	5	0.5	down-regulation in cases
3	144092085	144092910	GG288575|c0_g2_i1	chr3	144092084	144092909	L1M5	LINE	L1	.	.	.	.	.	.	.	.	-5.67162	0.00462991	0	5	0.5	down-regulation in cases
1	49579800	49582371	GG529996|c0_g1_i1	chr1	49579799	49582370	L1PB4	LINE	L1	1	48532855	50023913	AGBL4	ensembl_havana	KNOWN	protein_coding	ENSG00000186094	-5.56159	0.0047196	0	5	0.5	down-regulation in cases
13	100353008	100353671	GG378667|c0_g1_i1	chr13	100353007	100353670	L1MB8	LINE	L1	13	100089015	100530437	PCCA	ensembl_havana	KNOWN	protein_coding	ENSG00000175198	-5.37107	0.00710205	0	5	0.5	down-regulation in cases
1	175012660	175013016	GG543148|c0_g1_i1	chr1	175012659	175013015	MLT1A1	LTR	ERVL-MaLR	1	175010789	175023425	MRPS14	ensembl_havana	KNOWN	protein_coding	ENSG00000120333	-5.09784	0.00645048	0	5	0.5	down-regulation in cases
1	125166670	125167302	GG553007|c3_g1_i1	chr1	125164018	125167986	GATTCn	Simple_repeat	Simple_repeat	.	.	.	.	.	.	.	.	-4.99395	0.0310749	0	5	0.5	down-regulation in cases
1	116041451	116041728	GG178943|c0_g1_i1	chr1	116041432	116041939	L1MEc	LINE	L1	1	115976498	116070054	SLC22A15	ensembl_havana	KNOWN	protein_coding	ENSG00000163393	-4.94709	0.00879803	0	5	0.5	down-regulation in cases
1	107219710	107220273	GG257650|c0_g1_i1	chr1	107216976	107220272	L1PB1	LINE	L1	1	107140007	107483458	NTNG1	ensembl_havana	KNOWN	protein_coding	ENSG00000162631	-4.92833	0.00403976	0	5	0.5	down-regulation in cases
8	4900569	4900980	GG546644|c0_g1_i1	chr8	4900568	4900989	L2b	LINE	L2	8	2935353	4994972	CSMD1	ensembl_havana	KNOWN	protein_coding	ENSG00000183117	-4.92216	0.01609	0	5	0.5	down-regulation in cases
6	36036277	36036720	GG465631|c0_g3_i1	chr6	36036276	36036735	Tigger1	DNA	TcMar-Tigger	6	36027677	36111236	MAPK14	ensembl_havana	KNOWN	protein_coding	ENSG00000112062	-4.82081	0.00954217	0	5	0.5	down-regulation in cases
1	146949543	146950092	GG119767|c0_g1_i1	chr1	146949542	146950091	MLT1E2	LTR	ERVL-MaLR	1	146938744	146996202	NBPF12	ensembl_havana	KNOWN	protein_coding	ENSG00000268043	-4.81342	0.00387592	0	5	0.5	down-regulation in cases
1	147606942	147607196	GG199219|c0_g1_i1	chr1	147606941	147607337	L1MA8	LINE	L1	1	147541412	147626216	BCL9	ensembl_havana	KNOWN	protein_coding	ENSG00000116128	-4.76804	0.0105472	0	5	0.5	down-regulation in cases
6	3468989	3469355	GG120069|c0_g1_i1	chr6	3468940	3469394	LTR7B	LTR	ERV1	.	.	.	.	.	.	.	.	-4.76688	0.0108586	0	5	0.5	down-regulation in cases
1	149941486	149941879	GG268184|c0_g3_i1	chr1	149941485	149941878	MER96B	DNA	hAT	1	149937812	150010676	OTUD7B	ensembl_havana	KNOWN	protein_coding	ENSG00000264522	-4.61406	0.0101887	0	5	0.5	down-regulation in cases
1	101981190	101981513	GG164071|c0_g1_i1	chr1	101981189	101981512	L2c	LINE	L2	1	101802574	101997030	OLFM3	ensembl_havana	KNOWN	protein_coding	ENSG00000118733	-4.59718	0.0117508	0	5	0.5	down-regulation in cases
2	8064934	8065416	GG562044|c0_g1_i1	chr2	8064933	8065572	L1MEi	LINE	L1	2	8007771	8383621	LINC00299	havana	KNOWN	lincRNA	ENSG00000236790	-4.5424	0.0120227	0	5	0.5	down-regulation in cases
2	8064934	8065416	GG562044|c0_g1_i1	chr2	8064933	8065572	L1MEi	LINE	L1	2	7922425	8278084	LINC00298	havana	KNOWN	lincRNA	ENSG00000235665	-4.5424	0.0120227	0	5	0.5	down-regulation in cases
12	57804091	57804531	GG124990|c0_g1_i1	chr12	57803988	57804530	L1ME1	LINE	L1	12	57782589	57808071	TSFM	ensembl_havana	KNOWN	protein_coding	ENSG00000123297	-4.53169	0.0295184	0	5	0.5	down-regulation in cases
12	57804091	57804531	GG124990|c0_g1_i1	chr12	57803988	57804530	L1ME1	LINE	L1	12	57797376	57818704	AVIL	ensembl_havana	KNOWN	protein_coding	ENSG00000135407	-4.53169	0.0295184	0	5	0.5	down-regulation in cases
12	57804091	57804531	GG124990|c0_g1_i1	chr12	57803988	57804530	L1ME1	LINE	L1	12	57803838	57804415	RP11-571M6.17	havana	KNOWN	lincRNA	ENSG00000270039	-4.53169	0.0295184	0	5	0.5	down-regulation in cases
13	39763175	39765032	GG144037|c0_g1_i1	chr13	39763174	39765043	L1M5	LINE	L1	13	39655627	39791665	COG6	ensembl_havana	KNOWN	protein_coding	ENSG00000133103	-4.50125	0.033522	0	5	0.5	down-regulation in cases
17	16604063	16605442	GG552630|c1_g1_i1	chr17	16603776	16605689	L1MA8	LINE	L1	.	.	.	.	.	.	.	.	-4.49253	0.0126805	0	5	0.5	down-regulation in cases
3	43732672	43733241	GG243178|c0_g1_i1	chr3	43732671	43733240	MLT1F2	LTR	ERVL-MaLR	3	43690113	43734371	ABHD5	ensembl_havana	KNOWN	protein_coding	ENSG00000011198	-4.41471	0.0148467	0	5	0.5	down-regulation in cases
8	10104883	10105146	GG212478|c0_g2_i1	chr8	10104882	10105145	L1ME3Cz	LINE	L1	8	10054268	10428891	MSRA	ensembl_havana	KNOWN	protein_coding	ENSG00000175806	-4.37971	0.0147525	0	5	0.5	down-regulation in cases
17	29759108	29759336	GG107971|c0_g1_i1	chr17	29759044	29759335	AluJo	SINE	Alu	17	29625938	29930276	SSH2	ensembl_havana	KNOWN	protein_coding	ENSG00000141298	-4.36325	0.0167568	0	5	0.5	down-regulation in cases
2	179763205	179763528	GG505680|c0_g2_i1	chr2	179763204	179764692	L1MDa	LINE	L1	2	179441982	179861505	ZNF385B	ensembl_havana	KNOWN	protein_coding	ENSG00000144331	-4.31446	0.0169939	0	5	0.5	down-regulation in cases
3	116833529	116834111	GG389993|c0_g1_i1	chr3	116833528	116834110	L2	LINE	L2	3	115802363	117139389	LSAMP	ensembl_havana	KNOWN	protein_coding	ENSG00000185565	-4.30072	0.0152075	0	5	0.5	down-regulation in cases
2	192040763	192041768	GG268713|c0_g1_i1	chr2	192040762	192041767	L1M4	LINE	L1	2	191949043	192195709	TMEFF2	ensembl_havana	KNOWN	protein_coding	ENSG00000144339	-4.29559	0.0176162	0	5	0.5	down-regulation in cases
2	192040763	192041768	GG268713|c0_g1_i1	chr2	192040762	192041767	L1M4	LINE	L1	2	191846539	192044525	AC098617.1	havana	KNOWN	antisense	ENSG00000233766	-4.29559	0.0176162	0	5	0.5	down-regulation in cases
1	151182784	151183146	GG231577|c0_g1_i1	chr1	151182329	151183145	L2c	LINE	L2	1	151169987	151195321	VPS72	ensembl_havana	KNOWN	protein_coding	ENSG00000163159	-4.2882	0.017083	0	5	0.5	down-regulation in cases
2	162659936	162660595	GG362510|c0_g2_i1	chr2	162659935	162660687	L1MC1	LINE	L1	2	162371407	162838730	KCNH7	ensembl_havana	KNOWN	protein_coding	ENSG00000184611	-4.22781	0.0180399	0	5	0.5	down-regulation in cases
1	58275698	58276327	GG254893|c0_g2_i1	chr1	58275033	58276329	L1MB2	LINE	L1	1	56994778	58546734	DAB1	ensembl_havana	KNOWN	protein_coding	ENSG00000173406	-4.21272	0.015873	0	5	0.5	down-regulation in cases
1	41925213	41925638	GG555274|c0_g1_i1	chr1	41925212	41925637	Tigger2a	DNA	TcMar-Tigger	1	41506365	42035925	HIVEP3	havana	KNOWN	protein_coding	ENSG00000127124	-4.16263	0.00780164	0	5	0.5	down-regulation in cases
1	41127611	41128004	GG88452|c0_g1_i1	chr1	41127610	41128003	MLT1A	LTR	ERVL-MaLR	1	41027200	41242154	SCMH1	ensembl_havana	KNOWN	protein_coding	ENSG00000010803	-4.15728	0.004215	0	5	0.5	down-regulation in cases
15	78941814	78942168	GG415962|c0_g1_i1	chr15	78941813	78942203	Charlie2b	DNA	hAT-Charlie	15	78921058	78949574	CTSH	ensembl_havana	KNOWN	protein_coding	ENSG00000103811	-4.12131	0.02019	0	5	0.5	down-regulation in cases
18	55573646	55573913	GG525793|c0_g1_i1	chr18	55573629	55573916	L2a	LINE	L2	18	55222331	55664787	TCF4	ensembl_havana	KNOWN	protein_coding	ENSG00000196628	-4.1202	0.0220263	0	5	0.5	down-regulation in cases
1	117960684	117961002	GG90788|c0_g1_i1	chr1	117960568	117961001	Tigger2b	DNA	TcMar-Tigger	1	117929720	117966542	WDR3	ensembl_havana	KNOWN	protein_coding	ENSG00000065183	-4.1011	0.018559	0	5	0.5	down-regulation in cases
1	117960684	117961002	GG90788|c0_g1_i1	chr1	117960568	117961001	Tigger2b	DNA	TcMar-Tigger	1	117953861	118185223	SPAG17	ensembl_havana	KNOWN	protein_coding	ENSG00000155761	-4.1011	0.018559	0	5	0.5	down-regulation in cases
15	28682487	28683237	GG188492|c0_g1_i1	chr15	28682486	28683236	L1ME3A	LINE	L1	15	28589492	28685264	HERC2P9	havana	KNOWN	transcribed_unprocessed_pseudogene	ENSG00000206149	-4.09483	0.0208747	0	5	0.5	down-regulation in cases
1	53337794	53338289	GG226362|c0_g1_i1	chr1	53337793	53338288	HAL1	LINE	L1	.	.	.	.	.	.	.	.	-4.0841	0.00407473	0	5	0.5	down-regulation in cases
1	197569598	197570102	GG314378|c0_g1_i1	chr1	197569597	197570101	L1MA8	LINE	L1	1	197504748	197775696	DENND1B	ensembl_havana	KNOWN	protein_coding	ENSG00000213047	-4.08183	0.00154298	0	5	0.5	down-regulation in cases
5	61761528	61762319	GG239913|c0_g1_i1	chr5	61761312	61762318	L1ME1	LINE	L1	.	.	.	.	.	.	.	.	-4.07589	0.0319116	0	5	0.5	down-regulation in cases
3	71014497	71015146	GG101633|c1_g1_i1	chr3	71013397	71015150	L1PA5	LINE	L1	3	70954693	71583989	FOXP1	ensembl_havana	KNOWN	protein_coding	ENSG00000114861	-4.00343	0.0203784	0	5	0.5	down-regulation in cases
6	160151212	160151453	GG358564|c0_g1_i1	chr6	160151211	160151912	L1MEc	LINE	L1	6	160121789	160158718	SLC22A1	ensembl_havana	KNOWN	protein_coding	ENSG00000175003	-3.98257	0.0190548	0	5	0.5	down-regulation in cases
2	95258804	95259292	GG162380|c0_g1_i1	chr2	95258803	95259291	MER34	LTR	ERV1	2	95207535	95259774	AC092835.2	havana	KNOWN	protein_coding	ENSG00000233757	-3.97022	0.0251888	0	5	0.5	down-regulation in cases
2	165268791	165269281	GG417705|c0_g1_i1	chr2	165268790	165269280	L1MA7	LINE	L1	2	165194993	165392310	SCN2A	ensembl_havana	KNOWN	protein_coding	ENSG00000136531	-3.96127	0.0241334	0	5	0.5	down-regulation in cases
1	178666150	178666452	GG212813|c0_g1_i1	chr1	178666149	178666451	L1MC4	LINE	L1	.	.	.	.	.	.	.	.	-3.94877	0.0218556	0	5	0.5	down-regulation in cases
2	194382389	194382953	GG254746|c2_g1_i1	chr2	194379872	194384218	MER57	LTR	ERV1	2	194344269	194419645	LINC01821	havana	KNOWN	lincRNA	ENSG00000225539	-3.94542	0.0236693	0	5	0.5	down-regulation in cases
1	209994168	209994451	GG22669|c0_g1_i1	chr1	209992730	209997636	L1P4a	LINE	L1	1	209938174	210171389	SYT14	ensembl_havana	KNOWN	protein_coding	ENSG00000143469	-3.94242	0.0132912	0	5	0.5	down-regulation in cases
6	83683404	83683690	GG311791|c0_g1_i1	chr6	83683283	83683700	MSTB	LTR	ERVL-MaLR	6	83552880	83709691	SNAP91	ensembl_havana	KNOWN	protein_coding	ENSG00000065609	-3.90065	0.0252205	0	5	0.5	down-regulation in cases
1	212753259	212753670	GG7600|c0_g2_i1	chr1	212753258	212753669	L2a	LINE	L2	1	212726153	212791782	NSL1	ensembl_havana	KNOWN	protein_coding	ENSG00000117697	-3.86873	0.019347	0	5	0.5	down-regulation in cases
1	116071225	116071489	GG379865|c0_g1_i1	chr1	116071224	116071488	L1ME3G	LINE	L1	.	.	.	.	.	.	.	.	-3.86824	0.014976	0	5	0.5	down-regulation in cases
1	98905437	98906051	GG398530|c0_g2_i1	chr1	98905436	98906050	L1M6	LINE	L1	1	98890245	99005032	PLPPR5	ensembl_havana	KNOWN	protein_coding	ENSG00000117598	-3.866	0.0124828	0	5	0.5	down-regulation in cases
1	32836617	32836957	GG246437|c0_g1_i1	chr1	32836616	32836956	HAL1	LINE	L1	1	32816767	32858879	S100PBP	ensembl_havana	KNOWN	protein_coding	ENSG00000116497	-3.82887	0.0191509	0	5	0.5	down-regulation in cases
3	64270350	64270752	GG6386|c0_g1_i1	chr3	64270177	64270751	L1MEd	LINE	L1	3	64092242	64445476	PRICKLE2	ensembl_havana	KNOWN	protein_coding	ENSG00000163637	-3.81275	0.0268587	0	5	0.5	down-regulation in cases
1	183373951	183374196	GG371572|c0_g1_i1	chr1	183373950	183374195	MIRb	SINE	MIR	1	183248237	183418602	NMNAT2	ensembl_havana	KNOWN	protein_coding	ENSG00000157064	-3.8108	0.0215036	0	5	0.5	down-regulation in cases
10	42629606	42630005	GG382889|c0_g1_i1	chr10	42629605	42630597	L1MDa	LINE	L1	10	42574185	42638568	ZNF33B	ensembl_havana	KNOWN	protein_coding	ENSG00000196693	-3.80207	0.031776	0	5	0.5	down-regulation in cases
10	116697679	116698220	GG475783|c0_g1_i2	chr10	116697678	116698219	L1MB7	LINE	L1	10	116671192	116849741	HSPA12A	ensembl_havana	KNOWN	protein_coding	ENSG00000165868	-3.79151	0.0304998	0	5	0.5	down-regulation in cases
2	127265146	127265422	GG554838|c0_g2_i1	chr2	127265145	127265421	L1PA15	LINE	L1	2	127257290	127294176	ERCC3	ensembl_havana	KNOWN	protein_coding	ENSG00000163161	-3.71759	0.0275171	0	5	0.5	down-regulation in cases
1	74391537	74391788	GG287857|c0_g1_i1	chr1	74391509	74391787	L2	LINE	L2	1	74198235	74543982	FPGT-TNNI3K	ensembl_havana	KNOWN	protein_coding	ENSG00000259030	-3.70421	0.0300885	0	5	0.5	down-regulation in cases
1	74391537	74391788	GG287857|c0_g1_i1	chr1	74391509	74391787	L2	LINE	L2	1	74235401	74544428	TNNI3K	ensembl_havana	KNOWN	protein_coding	ENSG00000116783	-3.70421	0.0300885	0	5	0.5	down-regulation in cases
1	174412335	174413047	GG298161|c0_g1_i1	chr1	174410276	174413996	L1PA16	LINE	L1	1	174159410	174995308	RABGAP1L	ensembl_havana	KNOWN	protein_coding	ENSG00000152061	-3.67009	0.0114063	0	5	0.5	down-regulation in cases
1	121438219	121440351	GG409860|c2_g1_i1	chr1	121436884	121440350	L1MA1	LINE	L1	1	121396754	121463129	CH17-437K3.1	havana	KNOWN	lincRNA	ENSG00000227082	-3.6697	0.0269432	0	5	0.5	down-regulation in cases
1	209955048	209955718	GG430157|c0_g1_i1	chr1	209955018	209955717	L2	LINE	L2	1	209938174	210171389	SYT14	ensembl_havana	KNOWN	protein_coding	ENSG00000143469	-3.65321	0.0234448	0	5	0.5	down-regulation in cases
10	89578068	89578745	GG565279|c0_g1_i1	chr10	89578067	89578744	L1MB8	LINE	L1	.	.	.	.	.	.	.	.	-3.65308	0.0320517	0	5	0.5	down-regulation in cases
5	142890300	142890674	GG218995|c0_g2_i1	chr5	142890299	142890686	L2a	LINE	L2	5	142770384	143229011	ARHGAP26	ensembl_havana	KNOWN	protein_coding	ENSG00000145819	-3.62578	0.02881	0	5	0.5	down-regulation in cases
1	172222944	172223253	GG205522|c0_g1_i1	chr1	172222943	172223252	L1MA6	LINE	L1	1	171841498	172418466	DNM3	ensembl_havana	KNOWN	protein_coding	ENSG00000197959	-3.61903	0.0378495	0	5	0.5	down-regulation in cases
1	60596029	60596613	GG379283|c0_g1_i1	chr1	60596028	60596612	MLT1F2	LTR	ERVL-MaLR	1	60515716	60640491	LINC01748	havana	KNOWN	lincRNA	ENSG00000226476	-3.60968	0.0306886	0	5	0.5	down-regulation in cases
2	179616570	179616861	GG469097|c0_g1_i1	chr2	179616567	179616860	AluJo	SINE	Alu	2	179441982	179861505	ZNF385B	ensembl_havana	KNOWN	protein_coding	ENSG00000144331	-3.60219	0.0377704	0	5	0.5	down-regulation in cases
1	120687919	120688300	GG165572|c0_g1_i1	chr1	120687918	120688299	L2	LINE	L2	1	120489860	120701289	CH17-472G23.4	havana	KNOWN	transcribed_unprocessed_pseudogene	ENSG00000275131	-3.57801	0.0329677	0	5	0.5	down-regulation in cases
1	25159018	25159352	GG98618|c0_g1_i1	chr1	25158631	25159560	L1ME3E	LINE	L1	.	.	.	.	.	.	.	.	-3.5706	0.0327961	0	5	0.5	down-regulation in cases
5	137107086	137107301	GG473567|c1_g1_i1	chr5	137106605	137107300	L2b	LINE	L2	5	136975298	137598379	SPOCK1	ensembl_havana	KNOWN	protein_coding	ENSG00000152377	-3.56816	0.0483341	0	5	0.5	down-regulation in cases
9	125235209	125235477	GG141836|c0_g1_i1	chr9	125235208	125235476	AluSc	SINE	Alu	9	125234853	125241330	HSPA5	ensembl_havana	KNOWN	protein_coding	ENSG00000044574	-3.54941	0.0307649	0	5	0.5	down-regulation in cases
4	163938627	163939001	GG442636|c0_g1_i1	chr4	163938626	163939000	THE1C	LTR	ERVL-MaLR	4	163524298	164384050	42795	ensembl_havana	KNOWN	protein_coding	ENSG00000145416	-3.5139	0.0339196	0	5	0.5	down-regulation in cases
1	92953076	92953922	GG173900|c0_g1_i1	chr1	92953075	92953921	L1MB2	LINE	L1	1	92832737	92961522	FAM69A	ensembl_havana	KNOWN	protein_coding	ENSG00000154511	-3.50156	0.0270429	0	5	0.5	down-regulation in cases
1	103684111	103684680	GG166108|c0_g1_i1	chr1	103683814	103684878	LTR25	LTR	ERV1	.	.	.	.	.	.	.	.	-3.49848	0.0266069	0	5	0.5	down-regulation in cases
7	141759826	141760828	GG192225|c0_g1_i1	chr7	141759825	141760827	THE1D	LTR	ERVL-MaLR	7	141738321	141787922	SSBP1	ensembl_havana	KNOWN	protein_coding	ENSG00000106028	-3.45155	0.0272171	0	5	0.5	down-regulation in cases
2	49936939	49937416	GG65739|c0_g1_i1	chr2	49936938	49937415	MER67C	LTR	ERV1	2	49918505	51225575	NRXN1	ensembl_havana	KNOWN	protein_coding	ENSG00000179915	-3.41909	0.033313	0	5	0.5	down-regulation in cases
2	65223491	65223997	GG525717|c0_g1_i1	chr2	65223490	65224145	L1ME1	LINE	L1	.	.	.	.	.	.	.	.	-3.4157	0.0245396	0	5	0.5	down-regulation in cases
2	65209550	65210491	GG409839|c0_g1_i1	chr2	65209549	65210490	L1MD2	LINE	L1	.	.	.	.	.	.	.	.	-3.39637	0.0462483	0	5	0.5	down-regulation in cases
1	197698982	197699452	GG268912|c0_g1_i1	chr1	197697602	197701540	L1PA8A	LINE	L1	1	197504748	197775696	DENND1B	ensembl_havana	KNOWN	protein_coding	ENSG00000213047	-3.39052	0.0327182	0	5	0.5	down-regulation in cases
1	155724372	155724598	GG364098|c0_g1_i1	chr1	155724354	155724654	AluSg	SINE	Alu	1	155687960	155739010	DAP3	ensembl_havana	KNOWN	protein_coding	ENSG00000132676	-3.38593	0.0431639	0	5	0.5	down-regulation in cases
8	71949689	71950467	GG76810|c0_g2_i1	chr8	71949641	71950466	L1MEh	LINE	L1	8	71828167	72118393	MSC-AS1	havana	KNOWN	antisense	ENSG00000235531	-3.37025	0.0455625	0	5	0.5	down-regulation in cases
2	77160849	77161112	GG328262|c0_g1_i1	chr2	77160838	77161111	PrimLTR79	LTR	ERV1	2	76747719	77593319	LRRTM4	ensembl_havana	KNOWN	protein_coding	ENSG00000176204	-3.36614	0.041456	0	5	0.5	down-regulation in cases
2	15441620	15441970	GG81165|c0_g1_i1	chr2	15439501	15445667	L1PA3	LINE	L1	2	15166909	15561330	NBAS	ensembl_havana	KNOWN	protein_coding	ENSG00000151779	-3.3484	0.0359391	0	5	0.5	down-regulation in cases
X	75957517	75958183	GG287996|c1_g2_i1	chrX	75956273	75958189	L1PB1	LINE	L1	.	.	.	.	.	.	.	.	-3.30397	0.042709	0	5	0.5	down-regulation in cases
1	177261280	177261716	GG28160|c0_g1_i1	chr1	177261279	177261715	L2a	LINE	L2	1	177171497	177282422	BRINP2	ensembl_havana	KNOWN	protein_coding	ENSG00000198797	-3.27611	0.0420481	0	5	0.5	down-regulation in cases
12	75145956	75146234	GG543280|c0_g1_i1	chr12	75145955	75146233	AluY	SINE	Alu	12	75040077	75209868	KCNC2	ensembl_havana	KNOWN	protein_coding	ENSG00000166006	-3.26489	0.0428307	0	5	0.5	down-regulation in cases
6	170515522	170515979	GG351112|c0_g2_i1	chr6	170515521	170515978	LTR23	LTR	ERV1	.	.	.	.	.	.	.	.	-3.23475	0.0466105	0	5	0.5	down-regulation in cases
X	121017430	121017921	GG216389|c0_g1_i1	chrX	121017429	121018278	L1PA3	LINE	L1	.	.	.	.	.	.	.	.	-3.22081	0.0461898	0	5	0.5	down-regulation in cases
X	12729129	12729441	GG95825|c0_g1_i1	chrX	12729128	12729757	MLT1E1A	LTR	ERVL-MaLR	.	.	.	.	.	.	.	.	-3.1065	0.0464461	0	5	0.5	down-regulation in cases
1	171915829	171916141	GG564646|c0_g1_i1	chr1	171915828	171916140	L2	LINE	L2	1	171841498	172418466	DNM3	ensembl_havana	KNOWN	protein_coding	ENSG00000197959	-3.10082	0.0214702	0	5	0.5	down-regulation in cases
1	20740540	20740839	GG174784|c0_g1_i1	chr1	20740539	20740838	AluJr	SINE	Alu	.	.	.	.	.	.	.	.	-3.09761	0.0436631	0	5	0.5	down-regulation in cases
1	16246215	16246501	GG514613|c0_g1_i1	chr1	16246214	16246500	AluJb	SINE	Alu	.	.	.	.	.	.	.	.	-3.09131	0.00898142	0	5	0.5	down-regulation in cases
1	117111661	117111964	GG533607|c0_g1_i1	chr1	117111660	117111973	AluSg	SINE	Alu	1	117111060	117122587	TRIM45	ensembl_havana	KNOWN	protein_coding	ENSG00000134253	-3.05925	0.0450118	0	5	0.5	down-regulation in cases
1	248730812	248731355	GG357913|c0_g2_i1	chr1	248730811	248731492	MER50B	LTR	ERV1	1	248718649	248755739	LYPD8	ensembl_havana	KNOWN	protein_coding	ENSG00000259823	-2.86068	0.0219137	0	5	0.5	down-regulation in cases
15	51508333	51509183	GG127031|c0_g1_i1	chr15	51508332	51509182	L1MC5a	LINE	L1	15	51447711	51622833	DMXL2	ensembl_havana	KNOWN	protein_coding	ENSG00000104093	-2.76908	0.0480884	0	5	0.5	down-regulation in cases

## Sheet: Supplementary Table 6
Supplementary Table 6.	Individual TE loci validated with RT-PCR. "Target" and "Genomic coordinates" identify the specific expressed TEs. "Primers" report the FWD and REV primers. "Expected size of amplicon" includes primers.
Target	Genomic coordinates	Primers		Expected size of amplicon (bp)	Amplicon size validation by gel electrophoresis	Human genome BLAST	Rat genome Blast	Evidence of splicing
		FWD	REV
AluJo	chr17:2643081-2643418	GAGTCTCATTCTGTCTTCCAGTC	AGGCTGAGGTGTAACAATCG	103	N	validated	N	N
AluSX	chr1:224192773-224193089	TGGCCAACACGGTGAAA	TCAAGCAATTCTCCCACCTC	113	Y	validated	N	Y
L1HS, chr2, set 1	chr2:16593726-16599758	ATGAGCAAAGCCTCCAAGAA	TGGTTCCATTCTCCACATCAC	93	Y	validated	N	Y
L1HS, chr2, set 2	chr2:16593726-16599758	CCTCACCAGCAACAGAACAA	CCTCCCGTAGCTCAGAGTAAT	96	Y	validated	N	Y
L1PA2, set 1	chr3:85289931-85295940	GCTCCTGAAGGAAGTGCTAAA	TCTTCCTAGTCTCGATGGTCTT	94	Y	validated	N	Y
L1PA2, set 2	chr3:85289931-85295940	CGAGAACAAAGACACAACATACC	GCTTTCTCTTGTGGGCATTTAC	95	Y	validated	N	Y
L1M1, set 1	chr7:158286073-158290548	GACAGACACAGAGGATGAAAGG	GACAGGCAGGGTCTTACTAATG	86	Y	validated	N	Y
L1M1, set 2	chr7:158286073-158290548	CACCACGATCAACTGGGATTTA	CTTCCCTCAATGTGGCATATCA	89	Y	validated	N (*)	Y
L1PA7, set 1	chr5:90794685-90801080	CCCTTGAGAAGAGCAACCATAA	GGTAACCCAACCTTTCTCTCTG	101	Y	validated	N	Y
L1PA7, set 2	chr5:90794685-90801080	CACCACTGATCCCACAGAAATA	GAGGGTGTATGTGTCCATGAAT	115	Y	validated	N (*)	Y
L1HS	chr4:91437492-91443691	ACCAGAGGTACAAGGAGGAA	CTCTGCCTGGCTTTGGTATAA	102	Y	validated (***)	N	Y
SVA_B	chr1:212724207-212725775	TCCTCACCTCCCAGATGAT	CTCCCAAAGTGCCGAGATT	99	Y	validated	N	Y
LTR5_Hs, chr3	chr3:101700047-101701015	CGTCTCTGAGTTCCCTTAGTATTT	GACCTTTGTTCACCTGTTTGTC	122	Y	validated (**)	N	Y
SVA_D	chr14:66544582-66546823	TCTTGCACCGCCCTTAATC	CCTGTTGATCTGTGACCTTACC	92	Y	inconclusive (^)	N	Y
HERVK, chr8, set 1	chr8:12217574-12223144	CCAGGATGCTTAATGCCTACA	CCTGAGCGACATTCCTCTTATC	105	Y	validated	N	Y
HERVK, chr8, set 2	chr8:12217574-12223144	GGCTTCTCCATCCGTACATAAC	TGTGACTGCAATAAGACCCATAA	107	Y	validated	N	Y
HERVH, set 1	chr1:210113290-210115845	TGTGTCTTCTCTGTCTCTACCA	CCCTCAACCTCTTTCTCCTTTC	107	Y	validated	N	Y
HERVH, set 2	chr1:210113290-210115845	GCATACTGTGGGATGGGATATT	GACACCTCTACTCCCTCCTTAG	107	Y	validated	N	Y
LTR5_Hs, chr9	chr9:64478771-64479744	CAAGTACCCAGGGACACAATAC	GGGAGAAACCTTGGACAATACC	90	Y	validated (**)	N	N (?)
18S		CTGAGAAACGGCTACCACATC	GCCTCGAAAGAGTCCTGTATTG
GAPDH		GGTGTGAACCATGAGAAGTATGA	GAGTCCTTCCACGATACCAAAG
	(*) = a partial sequence is present also in the Rat genome, but both the size and the nucleotides composition of the sequence are different from the human version.
	(**) = for both the LTR5_Hs tested, a simmetrical element is present, bracketing an HERVH-int. The length of the amplicons in these cases is much smaller than the length of the RNA-seq transcripts (122 vs 211 for chr3 and 90 vs 976 for chr9) making it difficult for the QT-PCR to distinguish between the 5' and the 3' LTRt_Hs elements.
	(***) = since L1Hs are among the evolutionarily most recent TEs in humans and given the short insert of the RT-PCR (102 bp) compared with the total length of the expressed transcript detected with the RNA-seq protocol (6199 bp), the amplicon maps to multiple locations with similar length, although the primary best result (as % sequence identity) correspond to the location of the RNA-seq transcrip…
	(^): 83% of the sequences that results from BLAST show identical parameters for length and sequence identity, given that the length of the QT-PCR amplicon (92 bp) is much shorter than the length of the RNA-seq transcript (523 bp), thus lacking the needed specificity to identify a unique genomic location.
	See also the main text for further details of the validation protocol.
